# Supplementary material for: Lactide-Valerolactone Copolymers for Packaging Applications
Source: Polymers (Basel). 2021 Dec 23;14(1):52. doi: 10.3390/polym14010052 (PMC8747129; doi:10.3390/polym14010052)
Supplement: Supplementary file 1 [file polymers-14-00052-s001.zip]

Archive with 1 entries (1 files):
- polymers-1486048-supplementary.pdf
